# Supplementary material for: Optimizing topical antibiotic delivery in dogs: Tear film pharmacokinetics of moxifloxacin following pre-treatment with hyaluronic acid
Source: PLoS One. 2026 Apr 10;21(4):e0346333. doi: 10.1371/journal.pone.0346333 (PMC13068240; doi:10.1371/journal.pone.0346333)
Supplement: S1 Data — (XLSX) [file pone.0346333.s001.xlsx]

## Sheet: Dog info
ID	Breed	Sex	Age (year)	Weight (kg)
1	Labrador Retriever	MC	1.7	35.7
2	Labrador Retriever	MC	1.3	34.8
3	Labrador Retriever	FS	1.6	28.6
4	Labrador Retriever	F	1.6	27.2
5	Labrador Retriever	FS	1.4	24
5	Labrador Retriever	FS	1.6	30.2
6	Labrador Retriever	FS	1.7	26.8
8	Labrador Retriever	F	1.7	28

## Sheet: Standard curve
Concentration (ug/ml)	Absorbance (293) #1	Absorbance (293) #2	Absorbance (293) #3	Average	x	y
10000	938.58	938.75	945.15	940.827	940.827	10000
7500	766.2	762.59	801.63	776.807	776.807	7500
5000	545.56	535.45	547.73	542.913	542.913	5000
1000	120.41	107.87	126.93	118.403	118.403	1000
100	16.06	13.89	11.75	13.9	13.9	100
10	2.73	2.4	2.95	2.69333	2.69333	10
1	0.88	0.84	0.86	0.86	0.86	1
0.1	0.36	0.34	0.33	0.343333	0.343333	0.1

## Sheet: Spike recovery
Matrix	Spike level (ug/mL)	% recovery (run 1)	% recovery (run 2)	% recovery (run 3)	Mean recovery	CV (%)
Tears	10	101.3	97.6	98.5	99.1333	1.94646
Tears	100	97.8	99.4	96.9	98.0333	1.29163
Tears	500	100.6	98.1	97.3	98.6667	1.7447
Tears+HA	10	97.5	98.9	96.8	97.7333	1.09407
Tears+HA	100	98.4	96.7	99.2	98.1	1.30144
Tears+HA	500	97.1	98.6	99	98.2333	1.01968
Tears+XHA	10	96.8	101.1	99.2	99.0333	2.17587
Tears+XHA	100	100.4	98.7	97.9	99	1.28961
Tears+XHA	500	97.6	101.3	98.4	99.1	1.96447

## Sheet: Baseline spectra
Wavelength (nm)	Tears (AU)	HA (AU)	XHA (AU)	Tears + HA (AU	Tears + XHA (AU)
220	0.00884102	0.0153865	0.0178754	0.0105842	0.0182524
225	0.0056065	0.00904119	0.00988938	0.019102	0.0162158
230	0.0156599	0.00866188	0.00830362	0.019605	0.0192961
235	0.00666336	0.00752437	0.0156672	0.00925881	0.00996125
240	0.01159	0.00828146	0.0171425	0.00958046	0.0132915
245	0.00802579	0.0133715	0.01023	0.0122842	0.0135844
250	0.0184365	0.0110575	0.00644265	0.0117264	0.019705
255	0.0121306	0.00597338	0.0191078	0.0199169	0.00613019
260	0.0134491	0.00880873	0.0109636	0.00763888	0.00958546
265	0.0154327	0.00870314	0.0127663	0.00527113	0.00786367
270	0.00708997	0.0154446	0.0175657	0.0124084	0.00902712
275	0.0140663	0.0156841	0.0151354	0.00768234	0.0122792
280	0.0130976	0.0072213	0.0160282	0.010497	0.0105903
285	0.00804592	0.0199661	0.00813607	0.0161626	0.0109204
290	0.0191428	0.00900172	0.0131217	0.0158141	0.0176632
295	0.013983	0.0196492	0.0154368	0.00962091	0.0189503
300	0.0154218	0.0111656	0.00842825	0.0131381	0.00605624
305	0.018207	0.00549576	0.00762432	0.0126322	0.00813378
310	0.0143653	0.0101761	0.0197325	0.014545	0.0150672
315	0.00943451	0.0145153	0.0127495	0.00875693	0.0103797
320	0.00658241	0.0152106	0.00891244	0.0138481	0.00881245
325	0.011848	0.012964	0.0199438	0.0196834	0.00942936
330	0.00827661	0.0117167	0.0194813	0.0123011	0.00983826
335	0.0112476	0.0132934	0.0133744	0.0185915	0.01773
340	0.0182492	0.0138905	0.0182395	0.0115159	0.00704932
345	0.00986518	0.0062128	0.00783061	0.0102512	0.0156337
350	0.00683132	0.0105448	0.00918307	0.0146766	0.0132923
355	0.0103445	0.0086324	0.0155054	0.0150339	0.00944765
360	0.0186024	0.0170471	0.0176999	0.0179625	0.0112967
365	0.00908198	0.0120545	0.0178449	0.00845278	0.0088431
370	0.0147154	0.0197513	0.0110676	0.0124879	0.0141727
375	0.00500781	0.0109824	0.0183166	0.0135801	0.00622391
380	0.0102885	0.0172465	0.0177639	0.0165283	0.00507777
385	0.00957172	0.0169752	0.0190345	0.00565406	0.0144184
390	0.00746984	0.00726076	0.0167801	0.0199183	0.00791411
395	0.0130113	0.012623	0.0150348	0.0120492	0.00606411
400	0.0122724	0.0154372	0.0137103	0.00919341	0.0109518

## Sheet: Hylogel 0.2%
Dog ID	Treatment	Time (min)	Absorbance (293)	Concentration (ug/ml)		Control	1	2	3	4	5	6	7	8
1	Control	0	190.915	1844.48		0	1844.48	1597.75	1398.17	1504.97	1268.5	1260.58	1295.33	1106.62
1	Control	1	114.978	1071.05		1	1071.05	804.911	1294.82	1413.11	603.196	659.696	720.059	573.827
1	Control	5	84.6175	761.824		5	761.824	484.097	638.661	359.308	446.193	226.49	125.175	524.745
1	Control	10	63.5654	547.406		10	547.406	472.512	556.755	176.798	322.521	217.751	82.7995	352.296
1	Control	15	28.3158	188.383		15	188.383	463.163	362.966	143.568	191.228	139.199	73.8569	340.813
1	Control	30	22.3693	127.817		30	127.817	318.66	214.601	116.029	132.593	133.711	1.80836	217.548
1	Control	60	21.5612	119.586		60	119.586	277.3	126.09	97.5344	66.5403	0.05	0.05	175.985
1	Control	120	14.0084	42.6596		120	42.6596	163.079	56.7848	0.05	0.05	0.05	0.05	0.05
1	Control	240	Below LOD	0.05		240	0.05	19.287	0.05	0.05	0.05	0.05	0.05	0.05
1	Control	360	Below LOD	0.05		360	0.05	0.05	0.05	0.05	0.05	0.05	0.05	0.05
1	Control	480	Below LOD	0.05		480	0.05	0.05	0.05	0.05	0.05	0.05	0.05	0.05
2	Control	0	166.69	1597.75
2	Control	1	88.8478	804.911		Hylogel	1	2	3	4	5	6	7	8
2	Control	5	57.3496	484.097		0	1809.12	1719.49	1700.79	1259.15	1701.71	920.86	1009.37	1555.98
2	Control	10	56.2122	472.512		1	1540.74	1293.3	1288.42	881.634	1453.96	796.274	772.596	533.078
2	Control	15	55.2943	463.163		5	782.352	1241.17	753.492	727.985	692.723	763.349	557.873	231.063
2	Control	30	41.1066	318.66		10	513.872	816.598	740.586	395.992	657.156	498.019	425.361	217.751
2	Control	60	37.0459	277.3		15	389.184	539.277	708.779	343.048	412.963	97.3312	254.842	129.24
2	Control	120	25.8314	163.079		30	52.8216	454.322	529.216	321.708	0.05	89.8113	223.95	30.3636
2	Control	240	11.7136	19.287		60	46.9276	342.032	405.443	149.869	0.05	53.1265	56.988	13.0882
2	Control	360	Below LOD	0.05		120	8.21042	244.985	309.209	115.623	0.05	0.05	13.6979	0.05
2	Control	480	Below LOD	0.05		240	0.05	3.84076	247.526	114.505	0.05	0.05	0.05	0.05
3	Control	0	147.095	1398.17		360	0.05	0.05	0.05	8.6169	0.05	0.05	0.05	0.05
3	Control	1	136.948	1294.82		480	0.05	0.05	0.05	0.05	0.05	0.05	0.05	0.05
3	Control	5	72.525	638.661
3	Control	10	64.4834	556.755
3	Control	15	45.4567	362.966
3	Control	30	30.8899	214.601
3	Control	60	22.1997	126.09
3	Control	120	15.3952	56.7848
3	Control	240	Below LOD	0.05
3	Control	360	Below LOD	0.05
3	Control	480	Below LOD	0.05
4	Control	0	157.581	1504.97
4	Control	1	148.562	1413.11
4	Control	5	45.0975	359.308
4	Control	10	27.1784	176.798
4	Control	15	23.9158	143.568
4	Control	30	21.212	116.029
4	Control	60	19.3961	97.5344
4	Control	120	Below LOD	0.05
4	Control	240	Below LOD	0.05
4	Control	360	Below LOD	0.05
4	Control	480	Below LOD	0.05
5	Control	0	134.364	1268.5
5	Control	1	69.043	603.196
5	Control	5	53.6281	446.193
5	Control	10	41.4858	322.521
5	Control	15	28.5951	191.228
5	Control	30	22.8383	132.593
5	Control	60	16.353	66.5403
5	Control	120	Below LOD	0.05
5	Control	240	Below LOD	0.05
5	Control	360	Below LOD	0.05
5	Control	480	Below LOD	0.05
6	Control	0	133.586	1260.58
6	Control	1	74.5903	659.696
6	Control	5	32.0572	226.49
6	Control	10	31.1992	217.751
6	Control	15	23.4868	139.199
6	Control	30	22.948	133.711
6	Control	60	Below LOD	0.05
6	Control	120	Below LOD	0.05
6	Control	240	Below LOD	0.05
6	Control	360	Below LOD	0.05
6	Control	480	Below LOD	0.05
7	Control	0	136.998	1295.33
7	Control	1	80.5168	720.059
7	Control	5	22.1099	125.175
7	Control	10	17.9494	82.7995
7	Control	15	17.0714	73.8569
7	Control	30	9.9975	1.80836
7	Control	60	Below LOD	0.05
7	Control	120	Below LOD	0.05
7	Control	240	Below LOD	0.05
7	Control	360	Below LOD	0.05
7	Control	480	Below LOD	0.05
8	Control	0	118.47	1106.62
8	Control	1	66.1595	573.827
8	Control	5	61.3405	524.745
8	Control	10	44.4091	352.296
8	Control	15	43.2817	340.813
8	Control	30	31.1792	217.548
8	Control	60	27.0985	175.985
8	Control	120	Below LOD	0.05
8	Control	240	Below LOD	0.05
8	Control	360	Below LOD	0.05
8	Control	480	Below LOD	0.05
1	Hylogel	0	187.443	1809.12
1	Hylogel	1	161.093	1540.74
1	Hylogel	5	86.6329	782.352
1	Hylogel	10	60.2729	513.872
1	Hylogel	15	48.0308	389.184
1	Hylogel	30	15.0061	52.8216
1	Hylogel	60	14.4274	46.9276
1	Hylogel	120	10.6261	8.21042
1	Hylogel	240	Below LOD	0.05
1	Hylogel	360	Below LOD	0.05
1	Hylogel	480	Below LOD	0.05
2	Hylogel	0	178.643	1719.49
2	Hylogel	1	136.799	1293.3
2	Hylogel	5	131.68	1241.17
2	Hylogel	10	89.9952	816.598
2	Hylogel	15	62.7673	539.277
2	Hylogel	30	54.4263	454.322
2	Hylogel	60	43.4014	342.032
2	Hylogel	120	33.8731	244.985
2	Hylogel	240	10.1971	3.84076
2	Hylogel	360	Below LOD	0.05
2	Hylogel	480	Below LOD	0.05
3	Hylogel	0	176.807	1700.79
3	Hylogel	1	136.32	1288.42
3	Hylogel	5	83.7993	753.492
3	Hylogel	10	82.5322	740.586
3	Hylogel	15	79.4093	708.779
3	Hylogel	30	61.7795	529.216
3	Hylogel	60	49.6272	405.443
3	Hylogel	120	40.1787	309.209
3	Hylogel	240	34.1225	247.526
3	Hylogel	360	Below LOD	0.05
3	Hylogel	480	Below LOD	0.05
4	Hylogel	0	133.446	1259.15
4	Hylogel	1	96.3807	881.634
4	Hylogel	5	81.295	727.985
4	Hylogel	10	48.6993	395.992
4	Hylogel	15	43.5012	343.048
4	Hylogel	30	41.4059	321.708
4	Hylogel	60	24.5344	149.869
4	Hylogel	120	21.1721	115.623
4	Hylogel	240	21.0623	114.505
4	Hylogel	360	10.666	8.6169
4	Hylogel	480	Below LOD	0.05
5	Hylogel	0	176.897	1701.71
5	Hylogel	1	152.573	1453.96
5	Hylogel	5	77.8329	692.723
5	Hylogel	10	74.3409	657.156
5	Hylogel	15	50.3655	412.963
5	Hylogel	30	Below LOD	0.05
5	Hylogel	60	Below LOD	0.05
5	Hylogel	120	Below LOD	0.05
5	Hylogel	240	Below LOD	0.05
5	Hylogel	360	Below LOD	0.05
5	Hylogel	480	Below LOD	0.05
6	Hylogel	0	100.232	920.86
6	Hylogel	1	87.9998	796.274
6	Hylogel	5	84.7671	763.349
6	Hylogel	10	58.7165	498.019
6	Hylogel	15	19.3761	97.3312
6	Hylogel	30	18.6378	89.8113
6	Hylogel	60	15.036	53.1265
6	Hylogel	120	Below LOD	0.05
6	Hylogel	240	Below LOD	0.05
6	Hylogel	360	Below LOD	0.05
6	Hylogel	480	Below LOD	0.05
7	Hylogel	0	108.922	1009.37
7	Hylogel	1	85.6751	772.596
7	Hylogel	5	64.5931	557.873
7	Hylogel	10	51.5827	425.361
7	Hylogel	15	34.8409	254.842
7	Hylogel	30	31.8078	223.95
7	Hylogel	60	15.4152	56.988
7	Hylogel	120	11.1649	13.6979
7	Hylogel	240	Below LOD	0.05
7	Hylogel	360	Below LOD	0.05
7	Hylogel	480	Below LOD	0.05
8	Hylogel	0	162.59	1555.98
8	Hylogel	1	62.1586	533.078
8	Hylogel	5	32.5062	231.063
8	Hylogel	10	31.1992	217.751
8	Hylogel	15	22.509	129.24
8	Hylogel	30	12.8011	30.3636
8	Hylogel	60	11.105	13.0882
8	Hylogel	120	Below LOD	0.05
8	Hylogel	240	Below LOD	0.05
8	Hylogel	360	Below LOD	0.05
8	Hylogel	480	Below LOD	0.05

## Sheet: Oculenis 0.75%
Dog ID	Treatment	Time (min)	Absorbance (293)	Concentration (ug/ml)		Control	1	2	3	4	5	6	7	8
1	Control	0	120.097	1123.19		0	1123.19	2122.62	1649.88	1127.15	1298.58	1577.53	1224.7	1788.19
1	Control	1	64.6131	558.076		1	558.076	836.007	1137.01	893.219	882.041	1198.08	1064.65	1308.54
1	Control	5	49.5574	404.732		5	404.732	742.415	683.475	515.294	516.514	749.122	317.948	630.226
1	Control	10	47.2426	381.156		10	381.156	563.462	448.123	428.612	325.671	429.629	186.96	378.209
1	Control	15	35.6291	262.87		15	262.87	257.992	289.19	325.875	247.932	215.718	119.586	281.873
1	Control	30	32.6359	232.384		30	232.384	207.894	233.908	255.554	106.07	73.044	61.1544	250.879
1	Control	60	30.3611	209.215		60	209.215	202.101	131.984	97.636	54.854	48.0455	42.3547	161.25
1	Control	120	21.202	115.928		120	115.928	135.947	56.1751	21.3194	0.05	15.2222	0.05	43.5742
1	Control	240	Below LOD	0.05		240	0.05	17.2546	14.3076	0.05	0.05	0.05	0.05	0.05
1	Control	360	Below LOD	0.05		360	0.05	0.05	0.05	0.05	0.05	0.05	0.05	0.05
1	Control	480	Below LOD	0.05		480	0.05	0.05	0.05	0.05	0.05	0.05	0.05	0.05
2	Control	0	218.223	2122.62
2	Control	1	91.9009	836.007		Oculenis	1	2	3	4	5	6	7	8
2	Control	5	82.7118	742.415		0	1405.99	1752.72	1449.69	1457.21	1390.55	1666.75	1732.8	1441.66
2	Control	10	65.1419	563.462		1	1061.6	1238.93	1167.9	1073.7	1194.73	1264.64	1464.53	1308.34
2	Control	15	35.1502	257.992		5	615.187	704.003	667.927	794.444	824.117	902.975	889.357	780.116
2	Control	30	30.2314	207.894		10	597.302	521.391	521.493	625.552	569.051	594.659	628.397	619.963
2	Control	60	29.6627	202.101		15	320.489	377.294	377.294	316.526	422.617	338.171	452.696	413.369
2	Control	120	23.1675	135.947		30	290.511	116.741	294.067	180.253	207.589	230.555	237.567	327.907
2	Control	240	11.5141	17.2546		60	275.674	68.9792	250.371	117.147	106.477	159.116	191.228	304.534
2	Control	360	Below LOD	0.05		120	235.636	56.1751	194.175	116.029	80.4622	96.2133	71.7229	106.375
2	Control	480	Below LOD	0.05		240	159.015	24.1648	125.48	113.794	12.072	14.206	84.0189	36.9689
3	Control	0	171.809	1649.88		360	8.71852	0.05	10.5477	43.5742	5.66992	0.05	0.05	0.05
3	Control	1	121.454	1137.01		480	0.05	0.05	0.05	0.05	0.05	0.05	0.05	0.05
3	Control	5	76.925	683.475
3	Control	10	53.8177	448.123
3	Control	15	38.2132	289.19
3	Control	30	32.7856	233.908
3	Control	60	22.7784	131.984
3	Control	120	15.3354	56.1751
3	Control	240	11.2247	14.3076
3	Control	360	Below LOD	0.05
3	Control	480	Below LOD	0.05
4	Control	0	120.486	1127.15
4	Control	1	97.5181	893.219
4	Control	5	60.4126	515.294
4	Control	10	51.902	428.612
4	Control	15	41.815	325.875
4	Control	30	34.9107	255.554
4	Control	60	19.4061	97.636
4	Control	120	11.9132	21.3194
4	Control	240	Below LOD	0.05
4	Control	360	Below LOD	0.05
4	Control	480	Below LOD	0.05
5	Control	0	137.317	1298.58
5	Control	1	96.4206	882.041
5	Control	5	60.5324	516.514
5	Control	10	41.7951	325.671
5	Control	15	34.1624	247.932
5	Control	30	20.2342	106.07
5	Control	60	15.2056	54.854
5	Control	120	Below LOD	0.05
5	Control	240	Below LOD	0.05
5	Control	360	Below LOD	0.05
5	Control	480	Below LOD	0.05
6	Control	0	164.705	1577.53
6	Control	1	127.45	1198.08
6	Control	5	83.3703	749.122
6	Control	10	52.0018	429.629
6	Control	15	30.9997	215.718
6	Control	30	16.9916	73.044
6	Control	60	14.5372	48.0455
6	Control	120	11.3145	15.2222
6	Control	240	Below LOD	0.05
6	Control	360	Below LOD	0.05
6	Control	480	Below LOD	0.05
7	Control	0	130.064	1224.7
7	Control	1	114.35	1064.65
7	Control	5	41.0368	317.948
7	Control	10	28.1761	186.96
7	Control	15	21.5612	119.586
7	Control	30	15.8242	61.1544
7	Control	60	13.9784	42.3547
7	Control	120	Below LOD	0.05
7	Control	240	Below LOD	0.05
7	Control	360	Below LOD	0.05
7	Control	480	Below LOD	0.05
8	Control	0	185.388	1788.19
8	Control	1	138.295	1308.54
8	Control	5	71.6969	630.226
8	Control	10	46.9533	378.209
8	Control	15	37.4949	281.873
8	Control	30	34.4518	250.879
8	Control	60	25.6518	161.25
8	Control	120	14.0982	43.5742
8	Control	240	Below LOD	0.05
8	Control	360	Below LOD	0.05
8	Control	480	Below LOD	0.05
1	Oculenis	0	147.863	1405.99
1	Oculenis	1	114.05	1061.6
1	Oculenis	5	70.2203	615.187
1	Oculenis	10	68.4643	597.302
1	Oculenis	15	41.2862	320.489
1	Oculenis	30	38.3429	290.511
1	Oculenis	60	36.8862	275.674
1	Oculenis	120	32.9552	235.636
1	Oculenis	240	25.4323	159.015
1	Oculenis	360	10.676	8.71852
1	Oculenis	480	Below LOD	0.05
2	Oculenis	0	181.906	1752.72
2	Oculenis	1	131.461	1238.93
2	Oculenis	5	78.9404	704.003
2	Oculenis	10	61.0113	521.391
2	Oculenis	15	46.8635	377.294
2	Oculenis	30	21.2818	116.741
2	Oculenis	60	16.5925	68.9792
2	Oculenis	120	15.3354	56.1751
2	Oculenis	240	12.1915	24.1648
2	Oculenis	360	Below LOD	0.05
2	Oculenis	480	Below LOD	0.05
3	Oculenis	0	152.153	1449.69
3	Oculenis	1	124.487	1167.9
3	Oculenis	5	75.4001	667.927
3	Oculenis	10	61.0211	521.493
3	Oculenis	15	46.8635	377.294
3	Oculenis	30	38.6923	294.067
3	Oculenis	60	34.4021	250.371
3	Oculenis	120	28.8841	194.175
3	Oculenis	240	22.1401	125.48
3	Oculenis	360	10.8557	10.5477
3	Oculenis	480	Below LOD	0.05
4	Oculenis	0	152.892	1457.21
4	Oculenis	1	115.237	1073.7
4	Oculenis	5	87.8203	794.444
4	Oculenis	10	71.2381	625.552
4	Oculenis	15	40.8973	316.526
4	Oculenis	30	27.5181	180.253
4	Oculenis	60	21.3216	117.147
4	Oculenis	120	21.212	116.029
4	Oculenis	240	20.9926	113.794
4	Oculenis	360	14.0982	43.5742
4	Oculenis	480	Below LOD	0.05
5	Oculenis	0	146.346	1390.55
5	Oculenis	1	127.121	1194.73
5	Oculenis	5	90.7342	824.117
5	Oculenis	10	65.6907	569.051
5	Oculenis	15	51.3134	422.617
5	Oculenis	30	30.2016	207.589
5	Oculenis	60	20.2738	106.477
5	Oculenis	120	17.7196	80.4622
5	Oculenis	240	11.0051	12.072
5	Oculenis	360	10.3764	5.66992
5	Oculenis	480	Below LOD	0.05
6	Oculenis	0	173.465	1666.75
6	Oculenis	1	133.986	1264.64
6	Oculenis	5	98.4759	902.975
6	Oculenis	10	68.2048	594.659
6	Oculenis	15	43.0225	338.171
6	Oculenis	30	32.4563	230.555
6	Oculenis	60	25.4423	159.116
6	Oculenis	120	19.2662	96.2133
6	Oculenis	240	11.2147	14.206
6	Oculenis	360	Below LOD	0.05
6	Oculenis	480	Below LOD	0.05
7	Oculenis	0	179.95	1732.8
7	Oculenis	1	153.61	1464.53
7	Oculenis	5	97.139	889.357
7	Oculenis	10	71.5178	628.397
7	Oculenis	15	54.2667	452.696
7	Oculenis	30	33.1444	237.567
7	Oculenis	60	28.5951	191.228
7	Oculenis	120	16.8623	71.7229
7	Oculenis	240	18.0688	84.0189
7	Oculenis	360	Below LOD	0.05
7	Oculenis	480	Below LOD	0.05
8	Oculenis	0	151.365	1441.66
8	Oculenis	1	138.275	1308.34
8	Oculenis	5	86.4132	780.116
8	Oculenis	10	70.6896	619.963
8	Oculenis	15	50.4055	413.369
8	Oculenis	30	42.015	327.907
8	Oculenis	60	39.7198	304.534
8	Oculenis	120	20.2642	106.375
8	Oculenis	240	13.4503	36.9689
8	Oculenis	360	Below LOD	0.05
8	Oculenis	480	Below LOD	0.05
